# Supplementary material for: Salicylic and Methyl Salicylic Acid Affect Quality and Phenolic Profile of Apple Fruits Three Weeks before the Harvest
Source: Plants (Basel). 2021 Aug 30;10(9):1807. doi: 10.3390/plants10091807 (PMC8467901; doi:10.3390/plants10091807)
Supplement: Supplementary file 1 [file plants-10-01807-s001.zip]

Archive with 1 entries (1 files):
- plants-1336358-supplementary.pdf
